# Supplementary material for: Altered Brain Volume, Microstructure Metrics and Functional Connectivity Features in Multiple System Atrophy
Source: Front Aging Neurosci. 2022 May 19;14:799251. doi: 10.3389/fnagi.2022.799251 (PMC9162384; doi:10.3389/fnagi.2022.799251)
Supplement: Supplementary file 2 [file Data_Sheet_2.CSV]

tick	region name	group_1_name	group_1_mean	group_1_std	group_2_name	group_2_mean	group_2_std	tstat	pval
L91	Cerebelum_Crus1_L	CMSA 29	0.340552927	0.052790079	NC 27	0.441547472	0.073402037	-5.833776383	1.66E-06
R92	Cerebelum_Crus1_R	CMSA 29	0.346806056	0.047630461	NC 27	0.450645366	0.069905713	-6.416582367	2.11E-07
L93	Cerebelum_Crus2_L	CMSA 29	0.31550543	0.054821763	NC 27	0.469205482	0.078393405	-8.395048954	3.79E-10
R94	Cerebelum_Crus2_R	CMSA 29	0.296822649	0.052840161	NC 27	0.428752453	0.069324093	-7.897065523	1.79E-09
L95	Cerebelum_3_L	CMSA 29	0.296077342	0.047288571	NC 27	0.419066184	0.069208703	-7.669231353	3.27E-09
R96	Cerebelum_3_R	CMSA 29	0.299143288	0.045853606	NC 27	0.412258889	0.059521059	-7.85363852	1.79E-09
L97	Cerebelum_4_5_L	CMSA 29	0.417949911	0.070561622	NC 27	0.546365934	0.078813156	-6.31620101	2.92E-07
R98	Cerebelum_4_5_R	CMSA 29	0.475280616	0.078242428	NC 27	0.617835071	0.080560066	-6.595130532	1.14E-07
L99	Cerebelum_6_L	CMSA 29	0.452168591	0.088891249	NC 27	0.603602722	0.110980204	-5.55209292	4.26E-06
R100	Cerebelum_6_R	CMSA 29	0.456420648	0.073580795	NC 27	0.612302517	0.090034314	-6.986451856	2.96E-08
L101	Cerebelum_7b_L	CMSA 29	0.297856912	0.066885798	NC 27	0.444619178	0.080075481	-7.327814337	9.35E-09
R102	Cerebelum_7b_R	CMSA 29	0.312532728	0.076020076	NC 27	0.481299897	0.081749975	-7.860681506	1.79E-09
L103	Cerebelum_8_L	CMSA 29	0.313625455	0.068854925	NC 27	0.445045232	0.075999518	-6.666310303	9.24E-08
R104	Cerebelum_8_R	CMSA 29	0.322823794	0.071862324	NC 27	0.482382178	0.072613607	-8.111826513	9.44E-10
L105	Cerebelum_9_L	CMSA 29	0.274597465	0.046933102	NC 27	0.398417179	0.053618967	-9.044609215	8.17E-11
R106	Cerebelum_9_R	CMSA 29	0.280950161	0.053617574	NC 27	0.447826193	0.060358738	-10.75615145	5.64E-13
L107	Cerebelum_10_L	CMSA 29	0.16996546	0.027052668	NC 27	0.201712411	0.019658342	-4.902820032	4.19E-05
R108	Cerebelum_10_R	CMSA 29	0.170874836	0.027774501	NC 27	0.20050145	0.019385323	-4.514466452	0.000155232
L109	Vermis_1_2	CMSA 29	0.294212822	0.037411591	NC 27	0.443833301	0.074724938	-9.398488779	3.40E-11
R110	Vermis_3	CMSA 29	0.299389628	0.042846562	NC 27	0.410616704	0.064324935	-7.525045154	4.80E-09
L111	Vermis_4_5	CMSA 29	0.38050591	0.057343035	NC 27	0.474982638	0.063069596	-5.765263793	2.04E-06
R112	Vermis_6	CMSA 29	0.388060464	0.055180349	NC 27	0.505269955	0.067659108	-6.996492847	2.96E-08
L113	Vermis_7	CMSA 29	0.401238497	0.058521918	NC 27	0.518154606	0.054871236	-7.55934243	4.54E-09
R114	Vermis_8	CMSA 29	0.3543466	0.078443808	NC 27	0.543112976	0.085632356	-8.453990716	3.79E-10
L115	Vermis_9	CMSA 29	0.345119717	0.064816941	NC 27	0.518231827	0.078278158	-8.874836702	1.14E-10
R116	Vermis_10	CMSA 29	0.171816496	0.026491097	NC 27	0.24565324	0.037515724	-8.3990041	3.79E-10
