# Supplementary material for: Altered Brain Volume, Microstructure Metrics and Functional Connectivity Features in Multiple System Atrophy
Source: Front Aging Neurosci. 2022 May 19;14:799251. doi: 10.3389/fnagi.2022.799251 (PMC9162384; doi:10.3389/fnagi.2022.799251)
Supplement: Supplementary file 3 [file Data_Sheet_3.CSV]

tick	region name	group_1_name	group_1_mean	group_1_std	group_2_name	group_2_mean	group_2_std	tstat	pval
R48	Lingual_R	CMSA 29	0.429567251	0.042975256	NC 27	0.376159381	0.039999713	4.717848809	0.000400279
L95	Cerebelum_3_L	CMSA 29	0.195704179	0.019285406	NC 27	0.229213941	0.030870427	-4.81848986	0.000352224
R96	Cerebelum_3_R	CMSA 29	0.18960602	0.016721406	NC 27	0.226293554	0.030523713	-5.527294019	3.73E-05
L107	Cerebelum_10_L	CMSA 29	0.154916692	0.022686487	NC 27	0.202769533	0.029968874	-6.643328437	9.06E-07
R108	Cerebelum_10_R	CMSA 29	0.128891998	0.019395317	NC 27	0.168664952	0.024427349	-6.64858696	9.06E-07
