# Supplementary material for: Altered Brain Volume, Microstructure Metrics and Functional Connectivity Features in Multiple System Atrophy
Source: Front Aging Neurosci. 2022 May 19;14:799251. doi: 10.3389/fnagi.2022.799251 (PMC9162384; doi:10.3389/fnagi.2022.799251)
Supplement: Supplementary file 4 [file Data_Sheet_4.CSV]

tick	region name	group_1_name	group_1_mean	group_1_std	group_2_name	group_2_mean	group_2_std	tstat	pval
L91	Cerebelum_Crus1_L	CMSA 29	0.125161717	0.01983128	NC 27	0.159195384	0.027723931	-5.214944092	2.47E-05
R92	Cerebelum_Crus1_R	CMSA 29	0.120741718	0.018888678	NC 27	0.15951643	0.02760679	-6.05873873	1.45E-06
L93	Cerebelum_Crus2_L	CMSA 29	0.134420408	0.023265154	NC 27	0.173556684	0.028963717	-5.491585058	1.06E-05
R94	Cerebelum_Crus2_R	CMSA 29	0.131060527	0.024886071	NC 27	0.168859921	0.028849047	-5.165462029	2.75E-05
L97	Cerebelum_4_5_L	CMSA 29	0.103665648	0.014406752	NC 27	0.141608748	0.023921752	-7.115446918	7.76E-08
R98	Cerebelum_4_5_R	CMSA 29	0.105539556	0.013874316	NC 27	0.144632375	0.023472358	-7.510141698	2.37E-08
L99	Cerebelum_6_L	CMSA 29	0.110435289	0.016905836	NC 27	0.148536272	0.027121831	-6.240006305	9.04E-07
R100	Cerebelum_6_R	CMSA 29	0.117622091	0.017538637	NC 27	0.160154326	0.027566233	-6.811609735	1.93E-07
L101	Cerebelum_7b_L	CMSA 29	0.144124786	0.025683849	NC 27	0.18567163	0.024248061	-6.101757428	1.36E-06
R102	Cerebelum_7b_R	CMSA 29	0.137375573	0.024264338	NC 27	0.174023508	0.032015076	-4.760430563	0.000107855
L103	Cerebelum_8_L	CMSA 29	0.171519921	0.021875545	NC 27	0.218385343	0.03090542	-6.465826044	5.02E-07
R104	Cerebelum_8_R	CMSA 29	0.159253592	0.021203095	NC 27	0.201236776	0.025964616	-6.526857946	4.66E-07
L105	Cerebelum_9_L	CMSA 29	0.149957094	0.02052287	NC 27	0.214557547	0.037873585	-7.864569995	9.47E-09
R106	Cerebelum_9_R	CMSA 29	0.152989025	0.018518594	NC 27	0.213138997	0.034110078	-8.127009994	7.14E-09
L107	Cerebelum_10_L	CMSA 29	0.122960534	0.024206359	NC 27	0.157129223	0.033877083	-4.286328825	0.000514187
L111	Vermis_4_5	CMSA 29	0.10760091	0.014146919	NC 27	0.128467307	0.014938794	-5.271679173	2.17E-05
L115	Vermis_9	CMSA 29	0.12263651	0.017973364	NC 27	0.173180957	0.037209597	-6.42334042	5.14E-07
