# Supplementary material for: Altered Brain Volume, Microstructure Metrics and Functional Connectivity Features in Multiple System Atrophy
Source: Front Aging Neurosci. 2022 May 19;14:799251. doi: 10.3389/fnagi.2022.799251 (PMC9162384; doi:10.3389/fnagi.2022.799251)
Supplement: Supplementary file 5 [file Data_Sheet_5.CSV]

tick	region name	group_1_name	group_1_mean	group_1_std	group_2_name	group_2_mean	group_2_std	tstat	pval
R2	Precentral_R	CMSA 29	0.0009885	0.000129127	NC 27	0.000860592	0.000101088	4.033027985	0.000808713
L55	Fusiform_L	CMSA 29	0.000873167	5.51E-05	NC 27	0.000818501	4.48E-05	3.982017751	0.000918174
L91	Cerebelum_Crus1_L	CMSA 29	0.001219911	0.000142785	NC 27	0.000946354	0.000236657	5.182865357	2.28E-05
R92	Cerebelum_Crus1_R	CMSA 29	0.0011189	0.000157349	NC 27	0.000851963	0.000181588	5.78373477	3.40E-06
L93	Cerebelum_Crus2_L	CMSA 29	0.00110855	0.000142582	NC 27	0.00083238	0.000174576	6.385242043	4.74E-07
R94	Cerebelum_Crus2_R	CMSA 29	0.000953808	0.000167574	NC 27	0.000732224	0.000199617	4.42860655	0.000284645
L95	Cerebelum_3_L	CMSA 29	0.002165478	0.000448344	NC 27	0.00159954	0.000536656	4.215979361	0.000526535
R96	Cerebelum_3_R	CMSA 29	0.00260516	0.00042173	NC 27	0.001917216	0.000527928	5.307950369	1.55E-05
L97	Cerebelum_4_5_L	CMSA 29	0.002115469	0.000265837	NC 27	0.00150393	0.000322092	7.629845135	1.51E-08
R98	Cerebelum_4_5_R	CMSA 29	0.001935516	0.000295617	NC 27	0.001270528	0.00030226	8.170850039	3.04E-09
L99	Cerebelum_6_L	CMSA 29	0.001377992	0.000202821	NC 27	0.001000895	0.000266563	5.874278811	2.86E-06
R100	Cerebelum_6_R	CMSA 29	0.001327508	0.000156612	NC 27	0.000952494	0.000208023	7.516050369	1.56E-08
L101	Cerebelum_7b_L	CMSA 29	0.000976053	0.000198453	NC 27	0.000694758	0.000174603	5.513626529	7.84E-06
R102	Cerebelum_7b_R	CMSA 29	0.0007488	0.000196136	NC 27	0.000535849	0.000178391	4.163863885	0.00059757
L103	Cerebelum_8_L	CMSA 29	0.000913416	0.000118376	NC 27	0.000662833	0.00015975	6.578753725	2.89E-07
R104	Cerebelum_8_R	CMSA 29	0.000814068	0.000139871	NC 27	0.000588576	0.00015841	5.553293386	7.27E-06
L105	Cerebelum_9_L	CMSA 29	0.001985164	0.000327829	NC 27	0.001247661	0.000397608	7.457056361	1.56E-08
R106	Cerebelum_9_R	CMSA 29	0.002024562	0.000319575	NC 27	0.001239963	0.000377017	8.267833878	3.04E-09
L107	Cerebelum_10_L	CMSA 29	0.002678047	0.000519798	NC 27	0.002184124	0.000337598	4.108429173	0.000657831
R108	Cerebelum_10_R	CMSA 29	0.002349207	0.000460033	NC 27	0.001873564	0.000380918	4.121682719	0.000657096
R110	Vermis_3	CMSA 29	0.002256101	0.000350795	NC 27	0.001853151	0.000327173	4.35671106	0.000344929
L111	Vermis_4_5	CMSA 29	0.002140566	0.000214454	NC 27	0.001687451	0.000233318	7.435984435	1.56E-08
R112	Vermis_6	CMSA 29	0.001806101	0.000260941	NC 27	0.001363602	0.000301098	5.781835647	3.40E-06
L113	Vermis_7	CMSA 29	0.001352944	0.000220229	NC 27	0.001056585	0.000227886	4.859027604	6.79E-05
R114	Vermis_8	CMSA 29	0.001138453	0.00018178	NC 27	0.000836806	0.000152666	6.578334884	2.89E-07
L115	Vermis_9	CMSA 29	0.001793195	0.000368997	NC 27	0.001188369	0.000316787	6.440756622	4.29E-07
