# Supplementary material for: Altered Brain Volume, Microstructure Metrics and Functional Connectivity Features in Multiple System Atrophy
Source: Front Aging Neurosci. 2022 May 19;14:799251. doi: 10.3389/fnagi.2022.799251 (PMC9162384; doi:10.3389/fnagi.2022.799251)
Supplement: Supplementary file 6 [file Data_Sheet_6.CSV]

tick	region name	group_1_name	group_1_mean	group_1_std	group_2_name	group_2_mean	group_2_std	tstat	pval
L91	Cerebelum_Crus1_L	CMSA 29	1595.62069	855.2814182	NC 27	4261.333333	1886.979695	-6.761625827	1.17E-07
R92	Cerebelum_Crus1_R	CMSA 29	1835.068966	872.9346435	NC 27	4160.925926	1752.019997	-6.237632904	6.31E-07
L93	Cerebelum_Crus2_L	CMSA 29	1320.448276	889.9840985	NC 27	4363.481481	1870.069168	-7.717358318	6.55E-09
R94	Cerebelum_Crus2_R	CMSA 29	1618.172414	897.4459572	NC 27	4557.814815	2044.053436	-6.922169904	7.10E-08
R96	Cerebelum_3_R	CMSA 29	403.6896552	320.5137152	NC 27	980.0740741	541.2733906	-4.799451971	7.53E-05
L97	Cerebelum_4_5_L	CMSA 29	686.3448276	422.0560737	NC 27	2148.888889	1017.626845	-6.982451019	6.38E-08
R98	Cerebelum_4_5_R	CMSA 29	326.862069	229.4287846	NC 27	1057.703704	548.1683179	-6.468085319	2.90E-07
L99	Cerebelum_6_L	CMSA 29	661.0344828	509.6836397	NC 27	2311.444444	1228.918897	-6.524642971	2.56E-07
R100	Cerebelum_6_R	CMSA 29	925.9310345	646.8959268	NC 27	2388.296296	1169.989706	-5.734811979	3.50E-06
L101	Cerebelum_7b_L	CMSA 29	728.4482759	580.5487645	NC 27	2737.296296	1285.069095	-7.486578112	1.29E-08
R102	Cerebelum_7b_R	CMSA 29	704.7586207	459.1002186	NC 27	2292.074074	1078.389675	-7.121402137	4.34E-08
L103	Cerebelum_8_L	CMSA 29	2069.206897	1253.098653	NC 27	5633.666667	1963.020858	-8.00829057	3.73E-09
R104	Cerebelum_8_R	CMSA 29	2698.068966	1296.205468	NC 27	6673.62963	2286.079308	-7.928646059	3.73E-09
L105	Cerebelum_9_L	CMSA 29	928.8275862	473.8674388	NC 27	2525.185185	814.5008941	-8.875745852	4.53E-10
R106	Cerebelum_9_R	CMSA 29	872.2413793	475.42095	NC 27	2355.777778	847.3221143	-8.003889852	3.73E-09
L107	Cerebelum_10_L	CMSA 29	43.48275862	45.11183092	NC 27	455.8518519	410.0305954	-5.284047764	1.50E-05
R108	Cerebelum_10_R	CMSA 29	87.27586207	55.12862486	NC 27	348.3333333	248.7974038	-5.40795002	1.01E-05
L111	Vermis_4_5	CMSA 29	366.137931	227.3263982	NC 27	744.7037037	276.21889	-5.514193764	7.34E-06
R112	Vermis_6	CMSA 29	274.3448276	136.9619318	NC 27	503.8888889	262.1867208	-4.071379113	0.000849167
R114	Vermis_8	CMSA 29	475.5172414	210.6370666	NC 27	832.7037037	317.6580755	-4.900543393	5.56E-05
L115	Vermis_9	CMSA 29	159.6551724	146.6234388	NC 27	537.2222222	290.9517375	-6.082747115	1.04E-06
