# Supplementary material for: Altered Brain Volume, Microstructure Metrics and Functional Connectivity Features in Multiple System Atrophy
Source: Front Aging Neurosci. 2022 May 19;14:799251. doi: 10.3389/fnagi.2022.799251 (PMC9162384; doi:10.3389/fnagi.2022.799251)
Supplement: Supplementary file 7 [file Data_Sheet_7.CSV]

tick	region name	feature	feature_num	nested_cv_acc	nested_cv_sensitivity	nested_cv_specificity	best_param	no_cv_acc
L105	Cerebelum_9_L	[FA, MD, tract, VBM.GMV, VBM.WMV, FC L51-L105, FC L55-L105, FC L67-L105, FC L89-L105, FC R90-L105]	10	0.928571429	1	0.851851852	{C: 0.01}	0.928571429	Cbe9.L
L91	Cerebelum_Crus1_L	[FA, MD, tract, VBM.GMV, FC L91-R8, FC R8-L91, FC R56-L91, FC L71-L91, FC R90-L91]	9	0.910714286	1	0.814814815	{C: 0.01}	0.910714286	Cerebelum_Crus1_L
L101	Cerebelum_7b_L	[FA, MD, tract, VBM.GMV, FC R8-L101, FC L25-L101, FC R30-L101, FC R62-L101, FC L79-L101, FC R80-L101]	10	0.910714286	0.965517241	0.851851852	{C: 0.01}	0.910714286	Cbe7b.L
R96	Cerebelum_3_R	[MD, tract, VBM.GMV, VBM.WMV]	4	0.892857143	0.965517241	0.814814815	{C: 0.01}	0.892857143	Cbe3.R
R106	Cerebelum_9_R	[FA, MD, tract, VBM.GMV, VBM.WMV, FC L3-R106, FC R64-R106, FC L89-R106]	8	0.892857143	1	0.777777778	{C: 0.01}	0.892857143	Cbe9.R
R116	Vermis_10	[MD, VBM.GMV, VBM.WMV]	3	0.892857143	0.896551724	0.888888889	{C: 1}	0.892857143	Ver10
R92	Cerebelum_Crus1_R	[FA, MD, tract, VBM.GMV, FC R34-R92]	5	0.875	0.931034483	0.814814815	{C: 0.01}	0.892857143
L97	Cerebelum_4_5_L	[FA, MD, tract, VBM.GMV, VBM.WMV, FC L47-L97, FC L55-L97, FC R56-L97]	8	0.875	0.931034483	0.814814815	{C: 0.01}	0.875
R100	Cerebelum_6_R	[FA, MD, tract, VBM.GMV, FC L5-R100, FC L25-R100, FC R26-R100, FC L31-R100, FC R32-R100]	9	0.875	0.896551724	0.851851852	{C: 0.1}	0.875
R102	Cerebelum_7b_R	[FA, MD, tract, VBM.GMV]	4	0.875	0.896551724	0.851851852	{C: 0.1}	0.892857143
R98	Cerebelum_4_5_R	[FA, MD, tract, VBM.GMV]	4	0.857142857	0.931034483	0.777777778	{C: 0.01}	0.857142857
L103	Cerebelum_8_L	[FA, MD, tract, VBM.GMV, FC L25-L103]	5	0.857142857	0.862068966	0.851851852	{C: 0.1}	0.875
R104	Cerebelum_8_R	[FA, MD, tract, VBM.GMV, FC L25-R104, FC R26-R104, FC L45-R104]	7	0.857142857	0.862068966	0.851851852	{C: 0.01}	0.892857143
L107	Cerebelum_10_L	[FA, MD, tract, VBM.GMV, VBM.WMV, FC L59-L107, FC R62-L107]	7	0.857142857	0.862068966	0.851851852	{C: 1}	0.928571429
L109	Vermis_1_2	[MD, VBM.GMV]	2	0.857142857	0.931034483	0.777777778	{C: 1}	0.892857143
R110	Vermis_3	[MD, VBM.GMV]	2	0.857142857	0.896551724	0.814814815	{C: 1}	0.857142857
L115	Vermis_9	[FA, MD, tract, VBM.GMV, VBM.WMV]	5	0.857142857	0.896551724	0.814814815	{C: 1}	0.875
L93	Cerebelum_Crus2_L	[FA, MD, tract, VBM.GMV, FC R4-L93, FC R8-L93, FC R18-L93, FC L29-L93, FC R30-L93, FC L33-L93, FC R34-L93, FC R66-L93, FC L69-L93, FC L79-L93, FC R80-L93, FC R84-L93, FC L89-L93, FC R90-L93]	18	0.839285714	0.862068966	0.814814815	{C: 0.01}	0.892857143
R94	Cerebelum_Crus2_R	[FA, MD, tract, VBM.GMV, FC L3-R94, FC L7-R94, FC R30-R94, FC R34-R94, FC L65-R94]	9	0.839285714	0.931034483	0.740740741	{C: 0.01}	0.892857143
R108	Cerebelum_10_R	[FA, MD, tract, VBM.GMV, VBM.WMV, FC R90-R108]	6	0.839285714	0.931034483	0.740740741	{C: 10}	0.892857143
R112	Vermis_6	[FA, MD, tract, VBM.GMV, FC R32-R112]	5	0.839285714	0.896551724	0.777777778	{C: 0.01}	0.875
L55	Fusiform_L	[MD, FC L55-R20, FC L55-L21, FC L55-L97, FC L55-L105, FC R20-L55, FC L21-L55]	7	0.821428571	0.827586207	0.814814815	{C: 0.1}	0.839285714
L99	Cerebelum_6_L	[FA, MD, tract, VBM.GMV, FC R26-L99, FC R32-L99]	6	0.821428571	0.862068966	0.777777778	{C: 0.01}	0.839285714
L111	Vermis_4_5	[FA, MD, tract, VBM.GMV, VBM.WMV]	5	0.821428571	0.827586207	0.814814815	{C: 0.1}	0.839285714
L113	Vermis_7	[MD, tract, VBM.GMV]	3	0.821428571	0.827586207	0.814814815	{C: 10}	0.839285714
R34	Cingulum_Mid_R	[MD, VBM.GMV, FC R34-R90, FC R34-R92, FC R34-L93, FC R34-R94, FC R90-R34]	7	0.803571429	0.862068966	0.740740741	{C: 0.01}	0.803571429
L95	Cerebelum_3_L	[MD, tract, VBM.GMV, VBM.WMV]	4	0.803571429	0.827586207	0.777777778	{C: 0.01}	0.839285714
R114	Vermis_8	[MD, tract, VBM.GMV]	3	0.803571429	0.827586207	0.777777778	{C: 1}	0.839285714
R90	Temporal_Inf_R	[FC R90-R34, FC R90-L91, FC R90-L93, FC R90-L105, FC R90-R108, FC R34-R90]	6	0.803571429	0.793103448	0.814814815	{C: 0.1}	0.803571429
R66	Angular_R	[MD, FC R66-L93]	2	0.767857143	0.862068966	0.666666667	{C: 0.1}	0.785714286
L3	Frontal_Sup_L	[tract, FC L3-R94, FC L3-R106]	3	0.75	0.827586207	0.666666667	{C: 0.1}	0.785714286
R26	Frontal_Med_Orb_R	[FC R26-L99, FC R26-R100, FC R26-R104]	3	0.75	0.793103448	0.703703704	{C: 0.1}	0.767857143
L47	Lingual_L	[VBM.WMV, FC L47-L97]	2	0.75	0.724137931	0.777777778	{C: 1}	0.75
L51	Occipital_Mid_L	[FC L51-L105]	1	0.75	0.827586207	0.666666667	{C: 0.1}	0.767857143
L59	Parietal_Sup_L	[MD, tract, VBM.GMV, FC L59-L107]	4	0.75	0.862068966	0.62962963	{C: 0.1}	0.75
R62	Parietal_Inf_R	[MD, VBM.GMV, FC R62-L101, FC R62-L107]	4	0.75	0.75862069	0.740740741	{C: 0.01}	0.785714286
R4	Frontal_Sup_R	[MD, FC R4-L93]	2	0.732142857	0.75862069	0.703703704	{C: 1}	0.732142857
R30	Insula_R	[FC R30-L93, FC R30-R94, FC R30-L101]	3	0.732142857	0.827586207	0.62962963	{C: 10}	0.75
L7	Frontal_Mid_L	[FC L7-R94]	1	0.714285714	0.896551724	0.518518519	{C: 0.1}	0.732142857
R8	Frontal_Mid_R	[FA, MD, FC R8-L91, FC R8-L93, FC R8-L101, FC L91-R8]	6	0.714285714	0.862068966	0.555555556	{C: 0.01}	0.75
R12	Frontal_Inf_Oper_R	[FC R12-R20, FC R20-R12]	2	0.714285714	0.689655172	0.740740741	{C: 0.1}	0.714285714
L29	Insula_L	[FC L29-L93]	1	0.714285714	0.793103448	0.62962963	{C: 1}	0.714285714
R32	Cingulum_Ant_R	[FC R32-L99, FC R32-R100, FC R32-R112]	3	0.714285714	0.75862069	0.666666667	{C: 0.1}	0.75
R48	Lingual_R	[MD, VBM.WMV]	2	0.714285714	0.724137931	0.703703704	{C: 10}	0.732142857
R56	Fusiform_R	[MD, VBM.GMV, VBM.WMV, FC R56-L91, FC R56-L97]	5	0.714285714	0.689655172	0.740740741	{C: 1}	0.767857143
L79	Heschl_L	[FC L79-L93, FC L79-L101]	2	0.696428571	0.724137931	0.666666667	{C: 0.1}	0.696428571
R24	Frontal_Sup_Medial_R	[FA]	1	0.696428571	0.896551724	0.481481481	{C: 0.1}	0.660714286
L31	Cingulum_Ant_L	[FC L31-R100]	1	0.696428571	0.586206897	0.814814815	{C: 1}	0.696428571
L33	Cingulum_Mid_L	[VBM.GMV, FC L33-L93]	2	0.696428571	0.655172414	0.740740741	{C: 0.1}	0.75
L45	Cuneus_L	[FC L45-R104]	1	0.696428571	0.586206897	0.814814815	{C: 1}	0.696428571
R64	SupraMarginal_R	[FC R64-R106]	1	0.696428571	0.827586207	0.555555556	{C: 1}	0.714285714
L67	Precuneus_L	[MD, FC L67-L105]	2	0.696428571	0.724137931	0.666666667	{C: 1}	0.714285714
R18	Rolandic_Oper_R	[FC R18-L93]	1	0.678571429	0.793103448	0.555555556	{C: 0.1}	0.696428571
R20	Supp_Motor_Area_R	[FC R20-R12, FC R20-L55, FC R12-R20, FC L55-R20]	4	0.678571429	0.689655172	0.666666667	{C: 1}	0.732142857
L71	Caudate_L	[FC L71-L91]	1	0.678571429	0.620689655	0.740740741	{C: 10}	0.696428571
R80	Heschl_R	[FC R80-L93, FC R80-L101]	2	0.678571429	0.724137931	0.62962963	{C: 0.1}	0.696428571
L5	Frontal_Sup_Orb_L	[FC L5-R100]	1	0.660714286	0.655172414	0.666666667	{C: 1}	0.660714286
R58	Postcentral_R	[FA, MD]	2	0.660714286	0.586206897	0.740740741	{C: 0.1}	0.660714286
L69	Paracentral_Lobule_L	[tract, VBM.GMV, FC L69-L93]	3	0.660714286	0.655172414	0.666666667	{C: 0.1}	0.696428571
R70	Paracentral_Lobule_R	[VBM.GMV]	1	0.660714286	0.655172414	0.666666667	{C: 0.1}	0.678571429
L11	Frontal_Inf_Oper_L	[FA]	1	0.642857143	0.724137931	0.555555556	{C: 0.1}	0.660714286
R50	Occipital_Sup_R	[VBM.GMV]	1	0.642857143	0.75862069	0.518518519	{C: 1}	0.625
L61	Parietal_Inf_L	[tract, VBM.GMV]	2	0.642857143	0.689655172	0.592592593	{C: 0.1}	0.660714286
L19	Supp_Motor_Area_L	[VBM.WMV]	1	0.625	0.75862069	0.481481481	{C: 1}	0.625
L53	Occipital_Inf_L	[VBM.WMV]	1	0.625	0.689655172	0.555555556	{C: 0.1}	0.660714286
L77	Thalamus_L	[VBM.WMV]	1	0.607142857	0.620689655	0.592592593	{C: 1}	0.625
L21	Olfactory_L	[FC L21-L55, FC L55-L21]	2	0.607142857	0.620689655	0.592592593	{C: 0.1}	0.607142857
R54	Occipital_Inf_R	[VBM.WMV]	1	0.607142857	0.517241379	0.703703704	{C: 0.1}	0.607142857
R84	Temporal_Pole_Sup_R	[FC R84-L93]	1	0.589285714	0.586206897	0.592592593	{C: 1}	0.625
L89	Temporal_Inf_L	[FC L89-L93, FC L89-L105, FC L89-R106]	3	0.589285714	0.75862069	0.407407407	{C: 0.1}	0.696428571
L43	Calcarine_L	[VBM.WMV]	1	0.589285714	0.689655172	0.481481481	{C: 1}	0.625
L65	Angular_L	[VBM.GMV, FC L65-R94]	2	0.589285714	0.689655172	0.481481481	{C: 100}	0.642857143
R44	Calcarine_R	[VBM.WMV]	1	0.571428571	0.551724138	0.592592593	{C: 0.1}	0.625
L25	Frontal_Med_Orb_L	[FC L25-R100, FC L25-L101, FC L25-L103, FC L25-R104]	4	0.553571429	0.517241379	0.592592593	{C: 0.01}	0.642857143
R2	Precentral_R	[MD]	1	0.517857143	1	0	{C: 0.1}	0.75
L9	Frontal_Mid_Orb_L	[MD]	1	0.517857143	1	0	{C: 0.1}	0.732142857
L13	Frontal_Inf_Tri_L	[MD]	1	0.517857143	1	0	{C: 0.1}	0.571428571
L15	Frontal_Inf_Orb_L	[MD]	1	0.517857143	1	0	{C: 1}	0.625
R16	Frontal_Inf_Orb_R	[MD]	1	0.517857143	1	0	{C: 1}	0.625
L23	Frontal_Sup_Medial_L	[MD]	1	0.517857143	1	0	{C: 1}	0.625
R40	ParaHippocampal_R	[MD]	1	0.517857143	1	0	{C: 0.1}	0.660714286
L57	Postcentral_L	[MD]	1	0.517857143	1	0	{C: 10}	0.625
R60	Parietal_Sup_R	[MD]	1	0.517857143	1	0	{C: 0.1}	0.625
L1	Precentral_L	[]	0
R6	Frontal_Sup_Orb_R	[]	0
R10	Frontal_Mid_Orb_R	[]	0
R14	Frontal_Inf_Tri_R	[]	0
L17	Rolandic_Oper_L	[]	0
R22	Olfactory_R	[]	0
L27	Rectus_L	[]	0
R28	Rectus_R	[]	0
L35	Cingulum_Post_L	[]	0
R36	Cingulum_Post_R	[]	0
L37	Hippocampus_L	[]	0
R38	Hippocampus_R	[]	0
L41	Amygdala_L	[]	0
R42	Amygdala_R	[]	0
R46	Cuneus_R	[]	0
L49	Occipital_Sup_L	[]	0
R52	Occipital_Mid_R	[]	0
L63	SupraMarginal_L	[]	0
R68	Precuneus_R	[]	0
R72	Caudate_R	[]	0
L73	Putamen_L	[]	0
R74	Putamen_R	[]	0
R76	Pallidum_R	[]	0
L81	Temporal_Sup_L	[]	0
R82	Temporal_Sup_R	[]	0
L83	Temporal_Pole_Sup_L	[]	0
L85	Temporal_Mid_L	[]	0
R86	Temporal_Mid_R	[]	0
L87	Temporal_Pole_Mid_L	[]	0
R88	Temporal_Pole_Mid_R	[]	0
L39	ParaHippocampal_L	[]	0
L75	Pallidum_L	[]	0
R78	Thalamus_R	[]	0
